# Supplementary material for: Novel suction-based in vivo cutaneous DNA transfection platform
Source: Sci Adv. 2021 Nov 5;7(45):eabj0611. doi: 10.1126/sciadv.abj0611 (PMC8570601; doi:10.1126/sciadv.abj0611)
Supplement: Supplementary file 2 — Movie S1 [file sciadv.abj0611_movie_s1.zip]

Archive with 1 entries (1 files):
- sciadv.abj0611_movie_s1.mp4
